# Supplementary material for: Evaluation of Linkage Disequilibrium, Effective Population Size and Haplotype Block Structure in Chinese Cattle
Source: Animals (Basel). 2019 Mar 6;9(3):83. doi: 10.3390/ani9030083 (PMC6466336; doi:10.3390/ani9030083)
Supplement: Supplementary file 1 [file animals-09-00083-s001.zip]

Archive with 6 entries (5 files):
- Supplementary/
- Supplementary/Supplementary Table S1 Basic information for Samples.xlsx
- Supplementary/Supplementary Table S2 Summary of SNPs across autosomes for five groups.xlsx
- Supplementary/Supplementary Table S3 Summary of SNP pairs, average, standard deviation (SD), median linkage disequilibrium(r2) for five groups.xlsx
- Supplementary/Supplementary Table S4 Summary of persistence of phase between pairwise groups for different distance.xlsx
- Supplementary/Supplementary Table S5 Summary of shared and unique haplotype blocks for studied breeds.docx
