# Supplementary material for: Evaluation of Linkage Disequilibrium, Effective Population Size and Haplotype Block Structure in Chinese Cattle
Source: Animals (Basel). 2019 Mar 6;9(3):83. doi: 10.3390/ani9030083 (PMC6466336; doi:10.3390/ani9030083)
Supplement: Supplementary file 1 [file animals-09-00083-s001.zip › Supplementary/Supplementary Table S1 Basic information for Samples.xlsx]

## Sheet: Sheet1
Populations	Code	Size	Provine	City	Latitude	Longitude	Altitude	Particular characteristics
Yanhuang	YHC	24	Jining	Yanqin	N42°53′19.55″	E129°30′7.62″	447-500	yellow coat
Menggu	MGC	21	Menggu	Xilingele	N43°55′51.66″	E116°02′27.35″	911-982	Brown coat,cold tolerance
Caidamu	CDM	25	Qinhai	Dulan	N36°18′14.09″	E98°05′40.51″	2143-2250	gray coat
Xizang	XZC	26	Xizang	Changdu	N31°16′02.93″	E97°15′69.76″	2900-6100	Black cyan coat, Plateau Adaptability
Pingwu	PWC	24	Sichuan	Pingwu	N32°24′39.57″	E104°31′35.43″	1021-1900	red/yellow coat
Liangshan	LSC	22	Sichuan	Liangshan	N27°53′5.93″	E102°15′57.57″	1857-1964	red/purple coat
Zhaotong	ZTC	23	Yunnan	Zhaotong	N27°20′29.48″	E103°42′53.04″	1143-1964	yellow coat, Plateau Adaptability
Wenshan	WSC	24	Yunnan	Wenshan	N23°23′54.44″	E104°04′49.19″	929-1089	gray/yellow coat, hot-wet tolerance
Nandan	NDC	25	Guangxi	Dahua	N23°44′20.76″	E107°59′38.88″	460-819	yellow coat, bug resistand,prominent hump,small shape
Hannan	HNC	26	Hannan	Haikou	N19°59′17.63	E110°02′47.38″	14-228	prominent hump,heat-resistant
