# Supplementary material for: Evaluation of Linkage Disequilibrium, Effective Population Size and Haplotype Block Structure in Chinese Cattle
Source: Animals (Basel). 2019 Mar 6;9(3):83. doi: 10.3390/ani9030083 (PMC6466336; doi:10.3390/ani9030083)
Supplement: Supplementary file 1 [file animals-09-00083-s001.zip › Supplementary/Supplementary Table S2 Summary of SNPs across autosomes for five groups.xlsx]

## Sheet: snpsummary
chr	NCC			SCHC			SWC			SIM			WAG
	SNP Num	cover chr length (Mb)	average interval (kb)	SNP Num	cover chr length (Mb)	average interval (kb)	SNP Num	cover chr length (Mb)	average interval (kb)	SNP Num	cover chr length (Mb)	average interval (kb)	SNP Num	cover chr length (Mb)	average interval (kb)
1	39639	158.32	3.99	30557	158.32	5.18	39614	158.32	4	37546	158.323	4.22	33828	158.32	4.68
2	33785	136.776	4.05	26042	136.776	5.25	34439	136.776	3.97	31714	136.75	4.31	28768	136.776	4.75
3	30489	121.408	3.98	22285	121.394	5.45	30031	121.408	4.04	29106	121.408	4.17	26561	121.394	4.57
4	30303	120.636	3.98	21805	120.636	5.53	29646	120.636	4.07	28523	120.625	4.23	25865	120.625	4.66
5	29171	121.179	4.15	20861	121.179	5.81	29576	121.179	4.1	27642	121.179	4.38	25881	121.176	4.68
6	30455	119.455	3.92	24288	119.455	4.92	30532	119.455	3.91	28737	119.455	4.16	26493	119.455	4.51
7	28151	112.629	4	20158	112.629	5.59	28195	112.629	3.99	26466	112.629	4.26	24320	112.629	4.63
8	25892	113.367	4.38	22571	113.321	5.02	28944	113.321	3.92	22340	113.367	5.07	20033	113.367	5.66
9	25955	105.695	4.07	21243	105.695	4.98	26382	105.695	4.01	25010	105.689	4.23	22968	105.689	4.6
10	26341	104.302	3.96	18579	104.297	5.61	25428	104.297	4.1	25574	104.23	4.08	23301	104.302	4.48
11	27958	107.283	3.84	18608	107.274	5.76	26849	107.283	4	26765	107.283	4.01	23896	107.274	4.49
12	22059	91.131	4.13	16781	91.1058	5.43	22228	91.131	4.1	20969	91.131	4.35	18681	91.131	4.88
13	18932	84.23	4.45	14508	84.2001	5.8	19834	84.23	4.25	17029	84.23	4.95	15698	84.2001	5.36
14	19299	84.6282	4.39	16415	84.6282	5.16	21230	84.6282	3.99	17542	84.6282	4.82	15853	84.6282	5.34
15	21390	85.2723	3.99	15730	85.2723	5.42	20743	85.2723	4.11	20707	85.2723	4.12	18309	85.2723	4.66
16	20574	81.673	3.97	15837	81.721	5.16	20606	81.721	3.97	19750	81.673	4.14	18174	81.673	4.49
17	19140	75.1329	3.93	13771	75.1488	5.46	18680	75.1488	4.02	18664	75.1329	4.03	16914	75.1329	4.44
18	17201	65.9992	3.84	11955	65.9992	5.52	16481	65.9992	4	16526	65.9992	3.99	15238	65.986	4.33
19	16632	64.0448	3.85	11118	64.0448	5.76	15591	64.0448	4.11	16053	64.0448	3.99	14456	64.0448	4.43
20	18747	71.9862	3.84	13066	71.9927	5.51	17931	71.9927	4.01	18125	71.9821	3.97	16449	71.9862	4.38
21	17940	71.5735	3.99	14022	71.5735	5.1	17858	71.5735	4.01	16937	71.5735	4.23	15512	71.5735	4.61
22	16023	61.3791	3.83	10373	61.3712	5.92	14841	61.3791	4.14	15678	61.3791	3.91	13972	61.3791	4.39
23	13329	52.4656	3.94	10089	52.4656	5.2	12964	52.4656	4.05	13081	52.4656	4.01	11902	52.4656	4.41
24	15735	62.6437	3.98	11891	62.6402	5.27	16019	62.6437	3.91	14965	62.6859	4.19	13794	62.6437	4.54
25	11335	42.8511	3.78	7674	42.8087	5.58	10692	42.8087	4	11112	42.8511	3.86	10134	42.8511	4.23
26	13443	51.6748	3.84	9451	51.6638	5.47	12700	51.6801	4.07	13278	51.6801	3.89	11767	51.6801	4.39
27	11445	45.4029	3.97	7848	45.3882	5.78	11052	45.3972	4.11	11272	45.4029	4.03	10145	45.4029	4.48
28	11479	46.2488	4.03	8049	46.2488	5.75	10764	46.2488	4.3	11209	46.2488	4.13	10296	46.2488	4.49
29	12828	51.4994	4.01	8719	51.4994	5.91	12083	51.4994	4.26	12388	51.5029	4.16	11396	51.4994	4.52
sum	625670	2510.89	4.01	464294	2510.75	5.41	621933	2510.86	4.04	594708	2510.82	4.22	540604	2510.81	4.64
