# Supplementary material for: Evaluation of Linkage Disequilibrium, Effective Population Size and Haplotype Block Structure in Chinese Cattle
Source: Animals (Basel). 2019 Mar 6;9(3):83. doi: 10.3390/ani9030083 (PMC6466336; doi:10.3390/ani9030083)
Supplement: Supplementary file 1 [file animals-09-00083-s001.zip › Supplementary/Supplementary Table S3 Summary of SNP pairs, average, standard deviation (SD), median linkage disequilibrium(r2) for five groups.xlsx]

## Sheet: summary
Distance	NCC				SCHC				SWC				SIM				WAG
	SNP pairs	r-squared	SD	Median	SNP pairs	r-squared	SD	Median	SNP pairs	r-squared	SD	Median	SNP pairs	r-squared	SD	Median	SNP pairs	r-squared	SD	Median
0-2.5	404749	0.579106	0.356146	0.645382	230330	0.434476	0.362451	0.340104	366067	0.454016	0.353349	0.377065	410101	0.667413	0.369216	0.860025	351965	0.65414	0.35634	0.809516
2.5-5	523083	0.46686	0.357742	0.414055	309606	0.372804	0.34311	0.252499	504509	0.368727	0.33015	0.257077	498528	0.573194	0.382333	0.606507	425923	0.55988	0.369399	0.62396
5-7.5	494781	0.404652	0.345382	0.306684	287744	0.335993	0.328925	0.208766	475136	0.323492	0.312348	0.206859	470956	0.51031	0.379959	0.461611	399865	0.497274	0.367202	0.493292
7.5-10	480829	0.35944	0.33192	0.242515	277984	0.313312	0.318003	0.185538	463161	0.294341	0.29823	0.179335	454711	0.46365	0.373191	0.375116	384452	0.45047	0.360297	0.392097
10-20	1845208	0.284623	0.301499	0.157729	1059508	0.276222	0.297978	0.151474	1784711	0.248085	0.271961	0.139392	1733017	0.382152	0.352543	0.253927	1454765	0.370094	0.340882	0.249259
20-30	1776598	0.209431	0.257005	0.0960053	1012510	0.239297	0.274086	0.120982	1724993	0.201797	0.239498	0.104871	1653067	0.296163	0.315705	0.16312	1380083	0.287367	0.305968	0.152193
30-40	1739809	0.165808	0.224161	0.0682973	987702	0.214764	0.25572	0.103945	1691382	0.173977	0.216701	0.0864524	1609831	0.244477	0.284911	0.121147	1341030	0.23873	0.277834	0.109278
40-50	1717507	0.136506	0.198058	0.0528001	975266	0.195243	0.240842	0.0903401	1674152	0.154128	0.199042	0.0738144	1583740	0.208197	0.259192	0.0962347	1317163	0.205489	0.254935	0.0848806
50-60	1700370	0.116245	0.177947	0.0432971	964465	0.179836	0.228423	0.080394	1660118	0.13967	0.185423	0.0651299	1565480	0.181853	0.238355	0.0798425	1300587	0.181843	0.237164	0.0688047
60-70	1685798	0.100907	0.161749	0.036512	953521	0.167582	0.217887	0.0728249	1647615	0.128283	0.174226	0.0582978	1549821	0.16173	0.220736	0.0689925	1285209	0.163591	0.22149	0.0585966
70-80	1676109	0.0888424	0.147685	0.031476	950456	0.156776	0.20802	0.0665155	1640398	0.118573	0.164072	0.0530084	1537754	0.145604	0.205233	0.060721	1274993	0.149296	0.208466	0.0510853
80-90	1670141	0.0795577	0.136311	0.0278781	946062	0.147033	0.199434	0.0609406	1635761	0.110653	0.155951	0.0484481	1530692	0.133006	0.192335	0.054743	1268026	0.138457	0.197909	0.0457162
90-100	1665102	0.0720075	0.126551	0.0250928	942800	0.138529	0.191632	0.056233	1631504	0.103832	0.148305	0.0449585	1523858	0.122127	0.180478	0.049845	1263391	0.129404	0.188651	0.0413262
100-200	16431205	0.0487459	0.0933555	0.0170871	9288032	0.106516	0.160589	0.0395515	16128352	0.0797711	0.121104	0.0327124	14996492	0.0884986	0.139488	0.035786	12422977	0.101908	0.158913	0.0291823
200-300	16215216	0.031085	0.0601191	0.0120641	9133270	0.0728854	0.121161	0.0255654	15951887	0.0557838	0.0889196	0.0223066	14761802	0.0615644	0.0965802	0.0261249	12227314	0.0809089	0.132702	0.0215775
300-400	16092453	0.0251911	0.0469354	0.0103887	9037066	0.0554656	0.0973828	0.0194208	15836054	0.0437388	0.0712692	0.0176153	14632467	0.0508893	0.0776813	0.0223881	12114146	0.0732779	0.123766	0.0186965
400-500	15994752	0.0224897	0.0400922	0.00959779	8942392	0.0451762	0.0812556	0.0161825	15736751	0.0365615	0.0597519	0.015004	14514333	0.045107	0.067644	0.0200888	12009950	0.0691545	0.119026	0.0172191
500-700	31799252	0.0204021	0.0344595	0.00898093	17745001	0.0363948	0.0657404	0.0135764	31301708	0.0301504	0.0489231	0.0126359	28865878	0.0403125	0.0597443	0.0180236	23860151	0.0667429	0.116171	0.0162415
700-1000	47383354	0.0188748	0.0299102	0.00850134	26398880	0.0292476	0.05138	0.0115236	46681453	0.0245924	0.0388195	0.0106636	42986331	0.0349508	0.0516648	0.0156471	35550538	0.0640136	0.11328	0.0150704
