# Supplementary material for: Evaluation of Linkage Disequilibrium, Effective Population Size and Haplotype Block Structure in Chinese Cattle
Source: Animals (Basel). 2019 Mar 6;9(3):83. doi: 10.3390/ani9030083 (PMC6466336; doi:10.3390/ani9030083)
Supplement: Supplementary file 1 [file animals-09-00083-s001.zip › Supplementary/Supplementary Table S4 Summary of persistence of phase between pairwise groups for different distance.xlsx]

## Sheet: Supplementary Table S3
Distance	SIM & NCC	SIM & SCHC	SIM & SWC	SIM & WAG	NCC & SCHC	NCC & SWC	NCC & WAG	SCHC & SWC	SCHC & WAG	SWC & WAG	Num of generations ago
2.5	0.504812	0.142756	0.237713	0.553686	0.209244	0.326053	0.553774	0.568687	0.179955	0.281338	20000
5	0.500372	0.125723	0.220393	0.546588	0.182258	0.302296	0.555533	0.552628	0.157511	0.257875	10000
7.5	0.481903	0.118805	0.210113	0.528716	0.170354	0.28766	0.54051	0.540202	0.148712	0.24758	6667
10	0.465895	0.108886	0.198862	0.510309	0.15815	0.278405	0.530474	0.530299	0.138556	0.237335	5000
20	0.434684	0.102296	0.184701	0.476528	0.147217	0.262714	0.503942	0.50828	0.126289	0.219999	2500
30	0.38362	0.0913609	0.159995	0.41741	0.133145	0.236223	0.46252	0.48618	0.112554	0.193653	1667
40	0.338771	0.083985	0.139513	0.368727	0.12376	0.21881	0.423906	0.463413	0.104925	0.172085	1250
50	0.309995	0.073688	0.126379	0.332421	0.109511	0.198933	0.387355	0.448198	0.0914924	0.152672	1000
60	0.283565	0.0675749	0.118217	0.298732	0.109514	0.188763	0.35922	0.432787	0.0873861	0.141388	833
70	0.260601	0.0646682	0.106071	0.27264	0.103384	0.177746	0.334407	0.420542	0.0819649	0.128486	714
80	0.240246	0.0565054	0.0977214	0.248055	0.0918569	0.166721	0.310083	0.403503	0.0714383	0.116912	625
90	0.224409	0.0501169	0.0901079	0.220289	0.0829309	0.151175	0.288762	0.388352	0.0645793	0.108504	556
100	0.208238	0.0444545	0.0822792	0.199289	0.0794781	0.143386	0.271897	0.380098	0.0575715	0.0990669	500
200	0.15272	0.0351037	0.0564551	0.139316	0.0621607	0.108162	0.203054	0.341362	0.0435386	0.0654707	250
300	0.0715269	0.0164939	0.0273767	0.0658919	0.035654	0.0591597	0.108422	0.275365	0.0219976	0.0309312	167
400	0.0389163	0.0077649	0.012269	0.0349404	0.0249706	0.0350967	0.0644662	0.225736	0.0144639	0.0177703	125
500	0.0225275	0.00548629	0.00999038	0.0233653	0.0180054	0.0214676	0.0433414	0.189958	0.00853166	0.00955018	100
600	0.0158226	0.00125052	0.00373381	0.0138968	0.0135212	0.012516	0.0351301	0.158698	0.00691094	0.00722501	83
700	0.0107771	0.00464716	0.00645236	0.0143118	0.0105285	0.00892408	0.0342889	0.13226	0.00393959	0.00601428	71
800	0.00906523	0.00361198	0.00358382	0.012326	0.010115	0.00933907	0.0272198	0.111129	0.00681321	0.00640474	63
900	0.00961853	0.00289863	0.00365711	0.00827485	0.00936957	0.00766761	0.0266895	0.0940752	0.00404113	0.00807412	56
1000	0.0125642	0.00219239	0.00527213	0.00928572	0.00778081	0.00531715	0.0215678	0.0823317	0.00371896	0.00596169	50
